# Supplementary material for: Genome-wide analysis of long non-coding RNAs in adult tissues of the melon fly, Zeugodacus cucurbitae (Coquillett)
Source: BMC Genomics. 2020 Aug 31;21:600. doi: 10.1186/s12864-020-07014-x (PMC7457495; doi:10.1186/s12864-020-07014-x)
Supplement: Supplementary file 2 — Additional file 2: Table S1. Primer sequences used for RT-qPCR. [file 12864_2020_7014_MOESM2_ESM.xlsx]

## Sheet: Sheet1
Table S1. Primers used for qPCR in this study
LncRNA	Forward (5’–3’)	Reverse (5’–3’)
Zc-Lnc22787	GGCAAAGTTGGACAGGATGT	GCATTTGAAAAACAGCGTGA
Zc-Lnc50977	AATGGTGCCAAAGCATTTTC	TTCAATTTGTGGGCGTGTTA
Zc-Lnc99852	GCCGGAGTTAAAGCAACACT	TGCGGAAGTTTTCCATACAA
Zc-Lnc11868	AGCTGGACGACGCTGTTAAT	CCAAGCCAGTTCAAGGTGAT
